# Supplementary material for: A lung ultrasound B-line score to stratify oxygen therapy in transient tachypnea of the neonate: a prospective cohort study
Source: PeerJ. 2026 Jul 22;14:e21559. doi: 10.7717/peerj.21559 (PMC13401361; doi:10.7717/peerj.21559)
Supplement: Supplemental Information 6 — Distribution of each variable [file peerj-14-21559-s006.xls]

## Sheet: Sheet1
No	Gestational_Age_weeks	Sex	Delivery_Mode	Weight	Apgar_1min	Apgar_5min	Apgar_10min	Gravida	Para	Resp_Support_Level	Vent_Duration_days	Diagnosis_Group	Meconium_Staining	Tachypnea	NasalObstruction	Grunting	Foaming	PoorResponse	Cyanosis	Tachypnea	NasalObstruction	Grunting	Foaming	PoorResponse	Cyanosis	Resp_Rate	PaO2	PaCO2	LOS_Days	LUS_Score	PH	Birth_To_Symptom_Minutes	O2
1	33.8571	1	1	2270	10	10	10	4	3	2	2	2	0	1	0	1	0	0	0	0	0	0	0	0	0	58	50	41	9	20	7.4	24	1
2	33.1429	0	1	2160	10	10	10	3	3	2	18	2	0	1	0	1	1	0	0	0	0	0	0	0	0	55	45	51	31	23	7.25	25	1
3	33	0	1	2070	8	10	10	6	2	2	2	2	0	1	0	0	0	0	0	0	0	0	0	0	0	50	52	42	5	18	7.55	104	1
4	33.8571	0	0	2170	10	10	10	2	2	2	10	2	0	1	0	0	0	0	0	0	0	0	0	0	0	53	44	46	53	23	7.44	48	1
5	39.2857	1	1	4260	10	10	10	5	2	0	0	0	1	0	0	0	0	0	0	0	0	0	0	0	0	48	83	35	5	0	7.45	45	0
6	34	1	1	2610	8	10	10	4	4	1	2	1	0	1	0	0	0	0	0	0	0	0	0	0	0	55	64	47	13	5	7.33	28	1
7	34.2857	1	0	2280	10	10	10	4	2	2	3	2	0	1	0	0	0	0	0	0	0	0	0	0	0	52	45	34	10	16	7.35	15	1
8	34.4286	1	1	1940	10	10	10	1	1	2	1	2	0	1	0	0	0	0	0	0	0	0	0	0	0	52	49	34	10	6	7.39	24	1
9	34.4286	0	1	1940	10	10	10	1	1	2	1	2	0	1	0	0	0	0	0	0	0	0	0	0	0	53	49	33	4	5	7.35	26	1
10	33.43	1	1	2010	4	7	8	15	2	3	15	3	0	0	0	0	0	0	0	0	0	0	0	0	0	49	23	43	51	32	7.38	49	2
11	36	1	1	3400	10	10	10	3	1	0	0	0	0	1	0	0	0	0	0	0	0	0	0	0	0	60	87	52	7	3	7.28	16	0
12	35.7143	1	1	3150	10	10	10	2	2	0	0	0	0	0	0	0	0	0	0	0	0	0	0	0	0	50	83	29	5	0	7.5	19	0
13	35.8571	1	1	2670	10	10	10	2	1	1	1	1	0	1	1	0	0	0	0	0	0	0	0	0	0	54	70	19	5	8	7.59	35	1
14	33.8571	1	1	1850	7	8	8	2	2	3	11	3	0	0	0	0	0	1	0	0	0	0	0	0	0	50	36	55	12	28	7.51	51	2
15	33.8571	0	1	2000	8	9	9	2	2	2	6	2	0	1	0	0	0	1	0	0	0	0	0	0	0	54	52	56	11	25	7.42	50	1
16	37.1429	1	0	2870	9	10	10	1	1	0	0	0	0	1	0	0	0	0	0	0	0	0	0	0	0	60	80	43	8	0	7.25	43	0
17	39	1	1	3500	10	10	10	4	1	0	0	0	0	0	0	0	0	0	0	0	0	0	0	0	0	43	85	40	7	0	7.35	94	0
18	39.2857	1	0	3580	9	10	10	1	1	1	1	1	1	1	0	0	0	0	0	0	0	0	0	0	0	55	89	36	5	9	7.3	58	1
19	38.7143	1	1	3670	9	2	7	3	1	3	3	3	0	0	0	0	0	0	0	0	0	0	0	0	0	50	30	66	5	23	7.31	240	2
20	35.4286	0	0	2060	10	10	10	1	1	0	0	0	0	1	0	0	0	0	0	0	0	0	0	0	0	50	96	41	6	5	7.37	50	0
21	38	1	1	3050	10	10	10	8	3	3	3	3	0	1	0	1	0	0	0	0	0	0	0	0	0	70	32	69	10	13	7.39	300	2
22	35.8571	1	0	2630	10	10	10	4	2	0	0	0	0	0	0	0	0	0	0	0	0	0	0	0	0	50	71	29	6	2	7.42	69	0
23	33.1429	1	1	2030	8	9	9	3	2	2	3	2	0	1	0	1	0	0	0	0	0	0	0	0	0	60	56	46	40	2	7.46	30	1
24	36.8571	0	0	2250	10	10	10	3	2	0	0	0	0	0	0	0	0	0	0	0	0	0	0	0	0	49	93	35	6	0	7.4	64	0
25	35.1429	1	1	2120	7	9	10	3	1	2	10	2	0	1	0	1	0	0	0	0	0	0	0	0	0	60	49	45	29	17	7.28	57	1
26	33.8571	1	1	2260	10	10	10	2	2	2	2	2	0	1	0	1	0	0	0	0	0	0	0	0	0	57	47	39	10	16	7.31	20	1
27	39.2857	1	1	3500	10	10	10	1	1	0	0	0	0	1	1	0	0	0	0	0	0	0	0	0	0	62	90	36	5	0	7.35	165	0
28	39.4286	1	0	3200	10	10	10	2	1	0	0	0	0	1	1	0	0	0	0	0	0	0	0	0	0	55	71	37	5	0	7.49	240	0
29	34.5714	1	0	2100	7	8	8	2	1	3	30	3	0	0	0	0	0	1	0	0	0	0	0	0	0	68	31	61	59	31	7.32	29	2
30	39.4286	0	1	3540	10	10	10	1	1	0	0	0	0	0	0	0	0	1	0	0	0	0	0	0	0	40	90	25	5	0	7.46	360	0
31	36.5714	1	0	2900	10	10	10	2	2	1	1	1	0	1	0	0	0	0	0	0	0	0	0	0	0	60	71	28	5	12	7.44	40	1
32	39	0	1	3650	10	10	10	4	2	1	1	1	0	0	0	0	0	0	0	0	0	0	0	0	0	52	64	24	3	8	7.45	360	1
33	39	1	1	4050	10	10	10	1	1	0	0	0	0	1	1	0	0	0	0	0	0	0	0	0	0	50	93	30	7	0	7.37	180	0
34	39.1429	0	1	3140	10	10	10	2	1	0	0	0	1	1	0	0	0	0	0	0	0	0	0	0	0	52	84	25	6	0	7.47	17	0
35	33.2857	0	1	2030	10	10	10	2	1	2	5	2	0	1	0	0	0	0	0	0	0	0	0	0	0	60	43	40	14	15	7.29	28	1
36	33.2857	0	1	1810	10	10	10	2	1	2	5	2	0	1	0	0	0	0	0	0	0	0	0	0	0	62	47	36	14	20	7.28	20	1
37	38.1429	0	1	2700	10	10	10	2	1	0	0	0	0	1	1	0	0	0	0	0	0	0	0	0	0	54	80	30	6	0	7.39	240	0
38	38	1	1	2600	3	5	7	2	2	3	0.5	3	0	1	0	0	0	1	0	0	0	0	0	0	0	54	29	77	0.5	29	7.21	120	2
39	35.5714	0	1	2340	10	10	10	2	1	2	12	2	0	1	0	0	0	0	0	0	0	0	0	0	0	60	60	44	46	16	7.41	45	1
40	34.5714	1	1	2300	10	10	10	4	3	2	1	2	0	1	0	1	0	0	0	0	0	0	0	0	0	58	50	30	1（死亡）	18	7.43	41	1
41	34.5714	0	1	2200	10	10	10	4	3	2	41	2	0	1	0	1	0	0	0	0	0	0	0	0	0	65	40	44	64	22	7.24	36	1
42	38.8571	1	1	2510	8	9	9	2	2	2	24	2	0	1	0	1	0	1	0	0	0	0	0	0	0	68	55	58	28	22	7.37	300	1
43	39.5714	1	0	3480	9	4	4	5	2	3	2	3	0	0	0	0	0	0	0	0	0	0	0	0	0	69	63	77	2（转院）	27	6.95	194	2
44	33.4286	0	1	1910	10	10	10	1	1	2	10	2	0	1	0	0	0	0	0	0	0	0	0	0	0	56	50	38	19	22	7.36	21	1
45	33.4286	1	1	2490	10	10	10	1	1	2	8	2	0	1	0	0	0	0	0	0	0	0	0	0	0	55	51	46	12	21	7.36	22	1
46	33.2857	1	1	2280	9	10	10	3	2	2	9	2	0	1	0	0	0	0	0	0	0	0	0	0	0	62	48	35	12	21	7.26	45	1
47	39.8571	1	0	3360	8	10	10	2	1	2	12	2	1	1	0	1	0	0	1	0	0	0	0	0	0	62	37	40	16	17	7.28	45	1
48	38.1429	0	1	2610	10	10	10	2	2	2	2	2	0	1	0	0	0	0	0	0	0	0	0	0	0	61	42	44	8	1	7.37	25	1
49	34.5714	1	1	1850	10	10	10	3	2	2	24	2	0	1	0	0	0	0	0	0	0	0	0	0	0	62	44	41	36	18	7.19	30	1
50	34.1429	0	1	2310	10	10	10	3	1	2	7	2	0	1	0	0	0	0	0	0	0	0	0	0	0	60	57	25	9	14	7.44	23	1
51	33	0	0	2190	9	10	10	1	1	3	20	3	0	1	0	0	0	0	0	0	0	0	0	0	0	62	37	54	30	24	7.29	360	2
52	33.2857	1	1	1870	5	9	9	1	1	2	13	2	0	0	0	0	0	1	0	0	0	0	0	0	0	58	79	35	37	12	7.33	38	1
53	37.8571	0	1	2700	9	10	10	3	3	2	1	2	0	1	0	0	0	0	0	0	0	0	0	0	0	60	59	43	3	21	7.32	165	1
54	37.5714	1	1	2790	9	10	10	2	2	0	0	0	0	1	0	0	0	0	0	0	0	0	0	0	0	54	86	30	3	0	7.38	120	0
55	37.8571	0	1	2100	10	10	10	2	1	2	3	2	0	1	0	0	0	0	0	0	0	0	0	0	0	60	55	37	9	6	7.21	17	1
56	33.5714	1	1	1850	10	10	10	3	2	2	21	2	0	1	0	0	0	0	0	0	0	0	0	0	0	65	60	34	32	14	7.26	22	1
57	33.7143	0	1	2000	8	10	10	5	3	2	3	2	0	1	0	0	0	0	0	0	0	0	0	0	0	62	71	44	16	22	7.33	108	1
58	34.5714	0	1	1920	9	10	10	3	2	2	30	2	0	1	0	0	0	0	0	0	0	0	0	0	0	65	62	33	39	10	7.38	19	1
59	34	1	0	1980	8	9	10	1	1	2	3	2	0	1	0	1	0	0	0	0	0	0	0	0	0	56	50	34	38	15	7.37	24	1
60	40	1	1	3300	10	10	10	3	2	0	0	0	0	0	0	0	0	0	0	0	0	0	0	0	0	66	72	24	6	0	7.46	360	0
61	33.8571	1	1	1990	10	10	10	5	2	2	16	2	0	1	0	0	0	0	0	0	0	0	0	0	0	60	54	31	40	18	7.26	25	1
62	34.5714	1	1	2040	10	10	10	7	3	2	18	2	0	1	0	0	0	0	0	0	0	0	0	0	0	58	61	43	22	21	7.35	38	1
63	40.7143	0	0	4080	10	10	10	4	2	0	0	0	0	0	0	0	0	0	0	0	0	0	0	0	0	47	93	27	3	0	7.47	360	0
64	33.7143	1	1	1960	9	10	10	4	3	2	29	2	0	1	0	0	1	0	0	0	0	0	0	0	0	65	66	12	29	22	7.23	25	1
65	34.2857	0	0	2370	10	10	10	3	1	2	10	2	0	1	0	0	0	0	0	0	0	0	0	0	0	62	32	36	15	24	7.37	60	1
66	33.7143	0	0	2120	8	10	10	1	1	2	7	2	0	1	0	0	0	0	0	0	0	0	0	0	0	54	36	37	20	6	7.38	28	1
67	30.8571	0	0	2060	10	10	10	3	2	2	11	2	0	1	0	0	0	0	0	0	0	0	0	0	0	56	43	38	26	13	7.37	17	1
68	36.7143	0	1	2330	7	7	7	1	1	2	4	2	0	1	0	1	0	0	0	0	0	0	0	0	0	53	44	41	12	21	7.39	120	1
69	37	1	1	3120	8	10	10	3	2	0	0	0	1	0	0	0	0	0	0	0	0	0	0	0	0	48	68	36	7	0	7.37	51	0
70	36.1429	0	1	2525	7	8	8	5	2	2	83	2	0	1	0	1	0	0	0	0	0	0	0	0	0	56	40	30	94	15	7.41	35	1
71	36.1429	0	1	2565	7	8	8	5	2	2	92	2	0	1	0	1	0	0	0	0	0	0	0	0	0	55	48	31	102	19	7.39	33	1
72	37.7143	1	1	2807	10	10	10	5	2	1	1	1	0	1	0	0	0	0	0	0	0	0	0	0	0	54	64	27	3	0	7.33	48	1
73	37.7143	0	1	2650	10	10	10	5	2	0	0	0	0	1	0	0	0	0	0	0	0	0	0	0	0	52	73	24	3	0	7.43	47	0
74	35.4286	0	1	1940	10	10	10	2	1	2	10	2	0	1	0	0	0	0	0	0	0	0	0	0	0	56	54	28	13	16	7.26	40	1
75	35.4286	0	1	2060	10	10	10	2	1	2	10	2	0	1	0	0	0	0	0	0	0	0	0	0	0	55	58	32	13	14	7.28	34	1
76	37.2857	0	1	2230	10	10	10	3	1	1	3	1	0	1	0	0	1	0	0	0	0	0	0	0	0	58	72	33	8	6	7.37	17	1
77	39	0	1	3100	10	10	10	2	2	0	0	0	0	1	0	0	0	0	0	0	0	0	0	0	0	55	46	29	5	0	7.41	26	0
78	35.5714	0	1	2470	10	10	10	1	1	2	40	2	0	1	0	1	1	0	0	0	0	0	0	0	0	56	42	29	61	19	7.34	19	1
79	35.5714	0	1	2400	10	10	10	1	1	2	39	2	0	1	0	1	1	0	0	0	0	0	0	0	0	55	47	24	79	19	7.35	22	1
80	35	0	1	2350	9	9	10	3	1	2	17	1	0	1	0	0	0	0	0	0	0	0	0	0	0	56	41	35	34	10	7.4	54	1
81	33.2857	1	1	1970	10	10	10	1	1	2	10	2	0	1	0	0	0	0	0	0	0	0	0	0	0	51	55	49	19	22	7.3	19	1
82	38.4286	0	1	3010	10	10	10	4	2	0	0	0	0	0	0	0	0	0	0	0	0	0	0	0	0	46	88	27	4	0	7.44	104	0
83	35.4286	1	1	2360	6	7	7	3	3	3	27	3	0	0	0	0	0	0	0	0	0	0	0	0	0	50	32	42	27	24	7.09	26	2
84	36.8571	1	0	2660	10	10	10	2	1	2	2	1	0	0	0	0	0	0	0	0	0	0	0	0	0	56	56	36	5	8	7.36	67	1
85	35.4286	1	1	2480	8	10	10	4	1	2	20	2	0	1	0	1	1	0	0	0	0	0	0	0	0	60	43	31	29	15	7.3	22	1
86	35.7143	0	0	1950	10	10	10	2	1	2	7	2	0	1	0	1	1	0	0	0	0	0	0	0	0	56	52	25	31	23	7.35	19	1
87	34.8571	1	1	2660	10	10	10	3	2	2	5	2	0	1	0	0	0	0	0	0	0	0	0	0	0	52	52	32	8	17	7.39	204	1
88	39.4286	0	1	2690	10	10	10	1	1	0	0	0	0	0	1	0	0	0	0	0	0	0	0	0	0	50	82	41	6	0	7.4	60	0
89	38.8571	1	1	3590	10	10	10	3	2	0	0	0	0	0	0	0	0	0	0	0	0	0	0	0	0	54	76	41	7	0	7.41	21	0
90	35.1429	0	0	2250	10	10	10	5	2	0	0	0	0	1	0	0	0	0	0	0	0	0	0	0	0	43	98	31	6	0	7.4	27	0
91	38.8571	1	1	2730	10	10	10	2	1	0	0	0	0	0	0	0	0	0	0	0	0	0	0	0	0	48	93	35	6	0	7.4	33	0
92	36.5714	1	0	2910	10	10	10	1	1	0	0	0	0	1	0	0	0	0	0	0	0	0	0	0	0	53	88	26	5	0	7.47	72	0
93	35.7143	1	1	2550	8	9	9	5	3	2	4	2	0	1	0	0	0	0	0	0	0	0	0	0	0	68	81	54	4	21	7.16	300	1
94	34.4286	0	1	2140	10	10	10	1	1	2	13	2	0	1	0	1	0	0	0	0	0	0	0	0	0	55	53	29	30	24	7.32	49	1
95	34.4286	0	1	2130	10	10	10	1	1	2	13	2	0	1	0	1	0	0	0	0	0	0	0	0	0	67	62	28	39	16	7.31	48	1
96	40.1429	1	1	3570	10	10	10	1	1	0	0	0	0	0	0	0	0	0	0	0	0	0	0	0	0	49	89	34	6	0	7.47	300	0
97	34.2857	0	1	1890	10	10	10	2	1	2	17	2	0	1	0	0	0	0	0	0	0	0	0	0	0	55	44	32	19	18	7.31	33	1
98	36.7143	0	1	2350	10	10	10	3	2	2	8	2	0	1	0	0	1	0	0	0	0	0	0	0	0	56	46	36	8	5	7.38	52	1
99	36.7143	0	1	2380	10	10	10	3	2	2	4	2	0	1	0	0	0	0	0	0	0	0	0	0	0	50	51	38	4	17	7.35	52	1
100	34	0	1	2170	5	8	8	5	3	2	7	1	0	1	0	0	1	0	0	0	0	0	0	0	0	54	59	51	25	10	7.29	120	1
101	37.4286	1	0	2600	10	10	10	2	2	0	0	0	0	0	0	0	0	0	0	0	0	0	0	0	0	45	83	20	6	0	7.51	360	0
102	37.5714	0	1	3350	10	10	10	1	1	0	0	0	0	1	1	0	0	0	0	0	0	0	0	0	0	53	74	29	5	0	7.45	60	0
103	38.7143	1	0	2800	10	10	10	2	1	0	0	0	0	0	0	0	0	0	0	0	0	0	0	0	0	44	90	30	7	1	7.35	16	0
104	36.4286	1	1	3090	10	10	10	1	1	0	0	0	0	1	0	0	0	0	0	0	0	0	0	0	0	53	85	34	14	0	7.39	38	0
105	40	1	0	3130	8	9	10	2	1	2	3	2	0	1	0	0	0	0	0	0	0	0	0	0	0	56	56	42	7	22	7.32	300	1
106	36.5714	1	1	2610	10	10	10	4	3	2	42	2	0	1	0	0	0	0	0	0	0	0	0	0	0	58	52	40	53	21	7.32	15	1
107	38.8571	1	1	3450	10	10	10	1	1	2	2	2	1	1	0	0	0	0	1	0	0	0	0	0	0	62	42	47	6	18	7.21	70	1
108	34.7143	1	1	1860	6	8	8	11	4	3	15	3	0	1	0	0	0	0	0	0	0	0	0	0	0	50	38	52	20	24	7.46	23	2
109	34.8571	1	1	2750	10	10	10	8	4	1	2	1	0	1	0	0	0	0	0	0	0	0	0	0	0	53	89	34	6	9	7.35	42	1
110	39.2857	0	0	2820	10	10	10	3	1	0	0	0	0	1	1	0	0	0	0	0	0	0	0	0	0	50	81	26	4	0	7.43	300	0
111	34.2857	1	1	2020	10	10	10	1	1	2	21	2	0	1	0	0	0	0	0	0	0	0	0	0	0	56	47	29	21	18	7.36	17	1
112	35.4286	1	1	1550	10	10	10	2	1	0	0	0	0	1	0	0	0	0	0	0	0	0	0	0	0	55	84	24	7	0	7.47	39	0
113	33.8571	0	1	1800	1	8	9	2	2	3	18	3	0	1	0	0	0	0	0	0	0	0	0	0	0	50	26	32	39	36	7.23	107	2
114	36	0	1	2490	10	10	10	2	2	2	6	1	0	1	0	1	1	0	0	0	0	0	0	0	0	58	44	56	9	12	7.15	34	1
115	39.5714	1	0	3180	10	10	10	3	2	0	0	0	0	1	1	0	0	0	0	0	0	0	0	0	0	55	77	28	2	0	7.43	360	0
116	33.5714	1	1	1890	9	10	10	2	1	2	26	2	0	1	0	1	1	0	0	0	0	0	0	0	0	58	42	42	26	21	7.28	292	1
117	33.5714	1	1	1870	9	10	10	2	1	2	21	2	0	1	0	0	0	0	0	0	0	0	0	0	0	55	59	34	26	20	7.38	293	1
118	37	0	1	2900	10	10	10	1	1	1	2	1	0	1	0	0	0	0	0	0	0	0	0	0	0	52	67	42	9	12	7.34	149	1
119	35.7143	1	1	2270	10	10	10	1	1	1	2	1	0	1	0	0	0	0	0	0	0	0	0	0	0	56	67	41	7	12	7.31	15	1
120	35.4286	1	1	1830	9	10	10	2	2	2	6	2	1	0	0	0	0	0	0	0	0	0	0	0	0	54	63	46	22	19	7.18	32	1
121	36.1429	0	0	2550	7	9	10	1	1	1	3	1	0	0	0	0	0	0	0	0	0	0	0	0	0	53	69	34	10	10	7.27	44	1
122	35.4286	0	0	2600	8	9	10	3	2	2	12	2	1	1	0	1	1	0	0	0	0	0	0	0	0	61	74	59	14	20	7.21	42	1
123	37.5714	1	1	3230	10	10	10	2	1	0	0	0	0	0	0	0	0	0	0	0	0	0	0	0	0	53	76	24	5	0	7.45	60	0
124	34	0	1	2310	10	10	10	2	1	2	6	1	0	1	0	0	0	0	0	0	0	0	0	0	0	50	64	49	17	8	7.3	23	1
125	40.1429	1	0	3260	6	7	8	1	1	2	3	2	0	0	0	0	0	0	0	0	0	0	0	0	0	55	50	47	12	23	7.13	60	1
126	34.2857	1	0	1910	10	10	10	1	1	2	31	2	0	1	0	0	0	0	0	0	0	0	0	0	0	55	54	23	61	17	7.33	20	1
127	34.1429	0	1	1810	10	10	10	4	2	2	12	2	0	1	0	0	0	0	0	0	0	0	0	0	0	50	53	44	18	15	7.28	21	1
128	39.7143	1	0	2980	10	10	10	2	1	0	0	0	1	0	0	0	0	0	0	0	0	0	0	0	0	45	96	27	6	0	7.44	25	0
129	33.7143	0	1	2070	10	10	10	2	1	2	4	3	0	1	0	0	0	0	0	0	0	0	0	0	0	68	40	25	18	28	7.3	23	1
130	33.7143	0	1	2070	10	10	10	2	1	1	3	1	0	1	0	0	0	0	0	0	0	0	0	0	0	55	61	47	18	10	7.31	22	1
131	36.1429	0	0	2420	10	10	10	1	1	1	5	1	0	1	0	0	1	0	0	0	0	0	0	0	0	53	65	37	7	6	7.38	99	1
132	36.5714	1	1	3220	9	10	10	1	1	0	0	0	0	1	0	0	0	0	0	0	0	0	0	0	0	56	81	50	9	0	7.21	55	0
133	35.2857	0	1	2510	10	10	10	4	2	0	0	0	0	1	0	0	0	0	0	0	0	0	0	0	0	53	76	43	10	6	7.24	17	0
134	35.5714	1	0	3280	10	10	10	1	1	0	0	0	0	0	0	0	0	0	0	0	0	0	0	0	0	48	88	38	5	0	7.31	30	0
135	33.2857	0	1	1870	10	10	10	4	1	2	10	1	0	1	0	0	0	0	0	0	0	0	0	0	0	58	49	32	23	12	7.27	23	1
136	34.2857	0	0	1980	10	10	10	1	1	2	7	2	0	1	0	0	0	0	0	0	0	0	0	0	0	55	69	59	31	19	7.24	20	1
137	36.8571	0	1	2600	10	10	10	1	1	0	0	0	0	1	0	0	0	0	0	0	0	0	0	0	0	50	83	37	5	0	7.34	25	0
138	36.8571	0	1	2310	10	10	10	1	1	0	0	0	0	1	0	0	0	0	0	0	0	0	0	0	0	53	99	27	7	0	7.36	27	0
139	39	1	0	3560	9	10	10	1	1	0	0	0	1	0	0	0	0	0	0	0	0	0	0	0	0	50	78	32	5	0	7.41	60	0
140	36	0	0	2050	10	10	10	4	1	0	0	0	0	0	0	0	0	0	0	0	0	0	0	0	0	50	99	26	8	2	7.43	60	0
141	35.7143	1	1	2890	10	10	10	3	2	0	0	0	0	1	0	0	1	0	0	0	0	0	0	0	0	50	96	38	7	0	7.4	28	0
142	35.7143	1	1	2520	10	10	10	3	2	2	7	2	0	1	0	0	1	0	0	0	0	0	0	0	0	55	49	38	7	3	7.41	26	1
143	34.2857	0	1	2420	10	10	10	3	2	2	12	2	0	1	0	0	0	0	0	0	0	0	0	0	0	52	46	32	12	18	7.45	18	1
144	39.1429	0	0	2500	10	10	10	2	1	0	0	0	0	0	0	0	0	0	0	0	0	0	0	0	0	45	95	41	6	0	7.37	180	0
145	34.5714	0	1	2040	9	10	10	1	1	2	6	2	0	1	0	1	1	0	0	0	0	0	0	0	0	60	66	60	37	16	7.3	19	1
146	34.5714	1	1	2050	10	10	10	1	1	2	13	2	0	1	0	1	1	0	0	0	0	0	0	0	0	53	52	33	34	17	7.31	21	1
147	35.4286	0	1	2290	5	7	10	6	3	3	9	3	1	0	0	0	0	0	0	0	0	0	0	0	0	61	39	49	33	29	7.32	20	2
148	36.8571	1	1	3040	10	10	10	1	1	1	1	1	1	1	0	0	0	0	0	0	0	0	0	0	0	58	64	49	5	9	7.29	90	1
149	34.7143	1	1	2300	10	10	10	3	1	1	1	1	0	1	0	0	0	0	0	0	0	0	0	0	0	50	67	38	8	6	7.38	233	1
150	34.8571	1	0	2260	10	10	10	1	1	2	18	2	0	1	0	1	1	0	0	0	0	0	0	0	0	53	43	36	26	23	7.29	18	1
151	39.1429	0	0	3800	10	10	10	2	2	0	0	0	0	0	0	0	0	0	0	0	0	0	0	0	0	46	99	30	5	0	7.31	37	0
152	38.7143	0	0	3200	8	10	10	1	1	1	2	1	0	1	0	0	0	0	0	0	0	0	0	0	0	48	60	27	6	6	7.39	31	1
153	35.1429	1	0	2250	9	10	10	2	1	2	7	2	1	1	0	1	1	0	0	0	0	0	0	0	0	66	67	43	23	18	7.29	15	1
154	33.4286	0	0	2060	10	10	10	2	2	2	3	2	0	1	0	0	0	0	0	0	0	0	0	0	0	55	45	27	11	18	7.44	24	1
155	38.5714	0	0	3020	10	10	10	1	1	0	0	0	0	0	0	0	0	0	0	0	0	0	0	0	0	44	78	22	4	0	7.49	60	0
156	34.4286	0	1	2250	9	10	10	1	1	2	3	2	0	1	0	0	0	0	0	0	0	0	0	0	0	56	60	54	9	13	7.32	23	1
157	34.4286	1	1	2200	8	10	10	1	1	2	6	2	0	1	0	0	0	0	0	0	0	0	0	0	0	53	43	49	21	15	7.16	47	1
158	33.7143	1	1	2530	10	10	10	7	2	3	15	3	0	1	0	0	0	0	0	0	0	0	0	0	0	62	33	45	19	29	7.34	27	2
159	35.2857	0	0	2200	4	5	8	1	1	2	6	2	0	0	0	0	0	0	0	0	0	0	0	0	0	45	36	38	16	17	7.18	155	1
160	35.5714	0	1	2880	10	10	10	8	3	2	3	2	0	1	0	0	0	0	0	0	0	0	0	0	0	52	51	37	7	20	7.36	29	1
161	34.7143	1	1	2100	10	10	10	2	2	2	6	1	0	1	0	0	0	0	0	0	0	0	0	0	0	58	55	45	40	14	7.23	44	1
162	36.2857	1	1	2880	10	10	10	3	3	1	2	1	0	1	0	0	0	0	0	0	0	0	0	0	0	56	59	45	8	17	7.28	20	1
163	33.1429	1	0	1890	10	10	10	1	1	2	4	2	0	1	0	0	0	0	0	0	0	0	0	0	0	54	43	34	14	18	7.29	24	1
164	33	1	1	2200	6	9	10	4	2	2	2	2	0	1	0	0	0	0	0	0	0	0	0	0	0	50	46	28	13	15	7.26	59	1
165	33	0	1	1960	10	10	10	7	4	2	12	2	0	1	0	0	0	0	0	0	0	0	0	0	0	57	41	51	25	15	7.21	26	1
166	39	1	0	4470	2	4	6	4	3	2	10	2	1	1	0	1	0	0	0	0	0	0	0	0	0	58	49	34	22	20	7.29	180	1
167	39.2857	1	0	3080	8	10	10	1	1	1	4	1	1	1	0	1	0	0	0	0	0	0	0	0	0	55	60	21	4	8	7.25	23	1
168	35.8571	0	0	2400	10	10	10	5	2	0	0	0	0	0	0	0	0	0	0	0	0	0	0	0	0	45	86	37	8	0	7.37	31	0
169	34.1429	1	0	2400	8	10	10	2	1	2	6	2	0	1	0	0	0	0	0	0	0	0	0	0	0	56	48	39	19	2	7.39	150	1
170	36.4286	1	1	3370	9	10	10	4	3	3	28	3	0	1	0	1	0	0	0	0	0	0	0	0	0	78	37	32	47	27	7.44	360	2
171	37	1	1	2300	10	10	10	1	1	0	0	0	0	0	0	0	0	0	0	0	0	0	0	0	0	45	89	26	6	0	7.37	55	0
172	37	1	1	1950	10	10	10	1	1	0	0	0	0	0	0	0	0	0	0	0	0	0	0	0	0	45	83	22	6	0	7.41	54	0
173	35	1	0	1900	10	10	10	1	1	0	0	0	0	1	0	0	0	0	0	0	0	0	0	0	0	53	92	35	10	5	7.37	23	0
174	35	0	0	2030	10	10	10	1	1	0	0	0	0	1	0	0	0	0	0	0	0	0	0	0	0	50	75	43	13	0	7.33	15	0
175	33.4286	1	0	1800	10	10	10	6	6	2	18	2	0	1	0	1	0	0	0	0	0	0	0	0	0	50	47	43	37	13	7.33	170	1
176	38.2857	0	1	2920	10	10	10	1	1	0	0	0	1	1	0	0	1	0	0	0	0	0	0	0	0	55	73	40	7	0	7.36	240	0
177	37.7143	1	1	3100	10	10	10	2	1	0	0	0	0	0	1	0	0	0	0	0	0	0	0	0	0	52	80	24	3	0	7.5	41	0
178	40.2857	0	1	3020	10	10	10	2	1	0	0	0	0	0	1	0	0	0	0	0	0	0	0	0	0	54	77	32	6	0	7.38	50	0
179	39.4286	0	1	3500	10	10	10	2	2	0	0	0	0	0	0	0	0	0	0	0	0	0	0	0	0	47	91	36	15	0	7.42	48	0
180	33.4286	0	0	1860	10	10	10	2	2	2	4	2	0	1	0	0	0	0	0	0	0	0	0	0	0	62	46	30	16	20	7.33	40	1
181	39.2857	0	1	2720	9	10	10	4	1	0	0	0	0	0	0	0	0	0	0	0	0	0	0	0	0	53	84	20	5	0	7.41	120	0
182	36.5714	0	0	1140	10	10	10	1	1	2	29	2	0	1	0	1	1	0	0	0	0	0	0	0	0	64	83	29	61	23	7.33	20	1
183	35	1	1	2240	10	10	10	2	1	0	0	0	0	1	0	0	0	0	0	0	0	0	0	0	0	58	83	41	8	0	7.33	20	0
184	36.7143	1	1	2800	10	10	10	5	3	1	2	1	0	0	0	0	0	0	0	0	0	0	0	0	0	54	66	30	6	9	7.42	240	1
185	33.4286	1	0	1970	10	10	10	2	1	2	17	2	0	1	0	0	0	0	0	0	0	0	0	0	0	68	97	37	24	24	7.22	43	1
186	35.4286	0	1	1850	9	10	10	3	2	2	7	1	0	1	0	0	0	0	0	0	0	0	0	0	0	54	47	27	9	10	7.4	85	1
187	38.2857	0	0	3300	10	10	10	1	1	0	0	0	0	1	0	0	0	0	0	0	0	0	0	0	0	60	86	35	6	0	7.36	222	0
188	38.4286	0	0	2960	10	10	10	2	1	2	5	2	0	1	1	0	0	0	0	0	0	0	0	0	0	64	55	24	5	20	7.44	60	1
189	37.2857	1	1	2420	7	10	10	5	2	1	2	1	0	0	0	0	0	0	0	0	0	0	0	0	0	54	77	28	9	3	7.41	112	1
190	36.4286	0	1	3400	10	10	10	4	2	0	0	0	0	0	0	0	0	0	0	0	0	0	0	0	0	48	85	28	5	0	7.45	60	0
191	40.4286	0	1	2690	10	10	10	1	1	1	1	2	1	1	0	0	0	0	0	0	0	0	0	0	0	50	63	29	5	14	7.38	65	1
192	34.4286	1	0	1940	10	10	10	1	1	2	17	2	0	1	0	0	1	0	0	0	0	0	0	0	0	65	41	40	29	19	7.34	59	1
193	37	1	0	2790	10	10	10	1	1	0	0	0	0	0	0	0	0	0	0	0	0	0	0	0	0	42	78	35	6	0	7.39	280	0
194	33.8571	1	1	2610	10	10	10	3	2	2	4	2	0	1	0	0	0	0	0	0	0	0	0	0	0	61	80	52	18	16	7.27	25	1
195	35.2857	1	1	1860	10	10	10	4	2	2	9	2	0	1	0	0	1	0	0	0	0	0	0	0	0	56	49	42	16	13	7.27	16	1
196	36.1429	1	0	2600	10	10	10	2	2	0	0	0	0	0	0	0	0	0	0	0	0	0	0	0	0	48	101	39	6	0	7.3	26	0
197	33.1429	0	1	1840	10	10	10	4	2	2	5	2	0	1	0	0	0	0	0	0	0	0	0	0	0	62	87	54	28	21	7.3	30	1
198	33.7143	1	0	2340	10	10	10	2	2	2	4	1	0	1	0	0	0	0	0	0	0	0	0	0	0	62	76	58	17	11	7.28	42	1
199	33.7143	1	0	1820	8	9	9	1	1	3	42	3	0	1	0	0	0	0	0	0	0	0	0	0	0	40	33	61	66	27	7.32	36	2
200	35	1	1	3820	10	10	10	2	2	0	0	0	0	0	0	0	0	0	0	0	0	0	0	0	0	52	83	42	5	0	7.2	15	0
201	34.8571	1	1	2090	10	10	10	1	1	0	0	0	0	1	0	0	0	0	0	0	0	0	0	0	0	51	80	40	7	0	7.33	18	0
202	34.8571	1	1	2040	10	10	10	1	1	0	0	0	0	1	0	0	0	0	0	0	0	0	0	0	0	50	89	34	10	0	7.28	17	0
203	33.1429	1	0	2100	10	10	10	4	2	2	9	2	0	1	0	1	0	0	0	0	0	0	0	0	0	65	41	48	19	20	7.39	16	1
204	34.4286	1	1	1900	5	9	9	1	1	2	55	2	0	1	0	1	0	1	0	0	0	0	0	0	0	60	49	41	63	15	7.34	95	1
205	34.8571	0	1	1870	10	10	10	1	1	2	3	2	0	1	0	0	0	0	0	0	0	0	0	0	0	55	47	29	17	14	7.32	47	1
206	35.4286	1	0	2330	10	10	10	4	2	1	4	1	0	1	0	0	0	0	0	0	0	0	0	0	0	55	78	43	8	7	7.34	24	1
207	34.2857	1	1	2050	10	10	10	2	1	2	4	2	0	1	0	0	0	0	0	0	0	0	0	0	0	58	43	35	16	18	7.37	24	1
208	34.2857	1	1	1910	10	10	10	2	1	1	5	1	0	1	0	0	0	0	0	0	0	0	0	0	0	56	71	35	12	8	7.36	26	1
209	33.2857	1	1	1880	8	10	10	1	1	3	25	3	0	1	0	1	0	0	0	0	0	0	0	0	0	56	38	54	27	25	7.37	29	2
210	34	1	1	2320	10	10	10	6	3	2	2	2	0	1	0	0	0	0	0	0	0	0	0	0	0	53	45	34	14	17	7.28	21	1
211	34	0	1	2390	10	10	10	6	3	2	2	2	0	1	0	0	0	0	0	0	0	0	0	0	0	52	42	31	10	20	7.32	23	1
212	35.1429	1	1	2520	10	10	10	3	2	1	2	1	1	1	0	0	0	0	0	0	0	0	0	0	0	52	69	44	9	11	7.3	55	1
213	34.2857	1	1	2040	10	10	10	11	3	2	2	2	0	1	0	0	0	0	0	0	0	0	0	0	0	60	56	43	9	17	7.31	19	1
214	35	1	1	1850	9	10	10	6	3	2	4	2	0	1	0	0	1	0	0	0	0	0	0	0	0	55	50	47	13	21	7.29	42	1
215	36.5714	0	1	2520	9	10	10	5	2	2	68	2	1	1	0	0	1	0	0	0	0	0	0	0	0	60	41	38	68	13	7.4	51	1
216	33.8571	0	1	1810	10	10	10	4	2	2	4	2	0	1	0	0	0	0	0	0	0	0	0	0	0	53	45	37	17	19	7.38	108	1
217	35.4286	1	0	2280	10	10	10	2	2	2	23	2	0	1	0	0	1	0	0	0	0	0	0	0	0	50	42	29	29	15	7.19	24	1
218	34	0	1	2300	10	10	10	1	1	2	4	2	0	1	0	1	0	0	0	0	0	0	0	0	0	54	41	40	10	21	7.32	28	1
219	35	0	0	2300	10	10	10	2	1	0	0	0	0	1	0	0	0	0	0	0	0	0	0	0	0	55	89	45	7	0	7.33	23	0
220	40.1429	1	0	3980	10	10	10	4	2	0	0	0	0	0	0	0	0	0	0	0	0	0	0	0	0	48	92	35	5	0	7.44	180	0
221	40	1	1	3620	10	10	10	1	1	1	2	1	0	0	0	0	0	0	0	0	0	0	0	0	0	47	63	36	6	9	7.42	20	1
222	33	0	0	1890	10	10	10	5	3	2	10	2	0	1	0	0	0	0	0	0	0	0	0	0	0	54	42	38	25	18	7.43	60	1
223	38.1429	1	1	2920	10	10	10	1	1	1	1	1	0	1	0	1	0	0	0	0	0	0	0	0	0	52	62	38	6	6	7.35	179	1
224	35.7143	1	1	2400	9	10	10	2	1	2	4	2	0	1	0	0	0	0	0	0	0	0	0	0	0	65	62	44	14	22	7.26	10	1
225	39.2857	0	1	3460	9	10	10	2	1	0	0	0	0	1	0	0	0	0	0	0	0	0	0	0	0	54	88	41	4	0	7.39	20	0
226	39.2857	1	1	3770	10	10	10	2	1	0	0	0	0	0	0	0	0	0	0	0	0	0	0	0	0	45	97	25	3	0	7.44	120	0
227	36.2857	1	1	4750	10	10	10	7	3	0	0	0	0	1	0	0	0	0	0	0	0	0	0	0	0	58	82	40	8	4	7.38	18	0
228	35.1429	0	1	2020	10	10	10	1	1	2	4	2	0	1	0	0	1	0	0	0	0	0	0	0	0	60	52	48	12	18	7.31	26	1
229	35.1429	0	1	2230	10	10	10	1	1	2	4	2	0	1	0	0	1	0	0	0	0	0	0	0	0	65	51	36	10	15	7.36	27	1
230	39.2857	1	1	3330	10	10	10	1	1	0	0	0	0	1	1	0	0	0	0	0	0	0	0	0	0	55	84	34	6	0	7.41	42	0
231	34.1429	1	1	1980	8	9	9	2	2	2	22	3	0	1	0	0	0	0	0	0	0	0	0	0	0	62	63	60	22	32	7.33	26	1
232	34.1429	1	1	1820	8	9	9	2	2	3	21	3	0	1	0	0	0	0	0	0	0	0	0	0	0	50	37	63	21	30	7.41	28	2
233	36.1429	0	1	2690	10	10	10	2	1	0	0	0	0	1	0	0	0	0	0	0	0	0	0	0	0	55	78	37	6	0	7.33	21	0
234	37.1429	1	0	2440	10	10	10	5	2	0	0	0	0	0	0	0	0	0	1	0	0	0	0	0	0	45	85	36	6	0	7.4	300	0
235	33	0	1	1880	10	10	10	1	1	2	4	2	0	1	0	0	1	0	0	0	0	0	0	0	0	62	76	59	17	27	7.36	33	1
236	39.7143	0	0	3130	10	10	10	1	1	0	0	0	1	0	1	0	0	0	0	0	0	0	0	0	0	52	94	33	6	0	7.43	28	0
237	36	0	1	2850	10	10	10	4	3	0	0	0	0	1	1	0	0	0	0	0	0	0	0	0	0	58	79	39	8	0	7.3	60	0
238	33.5714	1	0	1920	10	10	10	2	1	2	4	2	0	1	0	0	0	0	0	0	0	0	0	0	0	60	42	41	16	15	7.31	24	1
239	36.1429	0	1	2485	7	8	8	7	3	2	39	2	0	1	0	0	0	0	0	0	0	0	0	0	0	56	47	48	83	19	7.21	120	1
240	37.1429	1	1	2440	10	10	10	1	1	0	0	0	0	1	1	0	0	0	0	0	0	0	0	0	0	56	81	19	7	0	7.49	167	0
241	34	1	1	1830	10	10	10	1	1	2	55	2	1	1	0	1	0	0	0	0	0	0	0	0	0	70	72	64	62	19	7.31	37	1
242	34	1	1	1830	10	10	10	1	1	2	64	2	1	1	0	1	0	0	0	0	0	0	0	0	0	76	71	56	77	23	7.24	37	1
243	33.7143	1	0	2100	10	10	10	3	1	2	7	2	0	1	0	0	0	0	0	0	0	0	0	0	0	64	46	26	10	13	7.29	38	1
244	37.7143	1	0	2770	8	10	10	1	1	0	0	0	0	1	0	0	0	0	0	0	0	0	0	0	0	50	90	38	9	0	7.34	40	0
245	37.5714	1	1	2460	10	10	10	1	1	1	1	1	0	0	0	0	0	0	0	0	0	0	0	0	0	52	66	28	7	5	7.4	180	1
246	35.4286	1	1	2490	10	10	10	1	1	0	0	0	0	1	0	0	0	0	0	0	0	0	0	0	0	60	86	33	48	16	7.37	20	0
247	35.1429	0	1	1940	10	10	10	2	1	2	4	2	0	1	0	0	0	0	0	0	0	0	0	0	0	58	45	29	11	7	7.32	25	1
248	33.1429	1	1	1900	8	10	10	1	1	2	8	2	0	1	0	0	1	0	0	0	0	0	0	0	0	65	37	42	26	13	7.35	132	1
249	35.4286	0	1	2440	10	10	10	1	1	1	4	1	0	1	0	0	0	0	0	0	0	0	0	0	0	56	67	39	7	6	7.29	13	1
250	36.8571	1	1	2990	7	9	10	1	1	2	1	2	1	1	0	1	0	0	0	0	0	0	0	0	0	60	44	41	7	14	7.32	95	1
251	33.8571	1	1	1870	10	10	10	4	1	2	7	2	0	1	0	1	0	0	0	0	0	0	0	0	0	66	46	39	25	18	7.24	20	1
252	38.2857	1	1	2950	10	10	10	4	2	1	1	1	0	1	1	0	0	0	0	0	0	0	0	0	0	62	65	23	5	12	7.46	188	1
253	35.2857	1	0	2600	10	10	10	2	2	1	2	1	0	1	0	1	0	0	0	0	0	0	0	0	0	60	88	19	7	4	7.61	48	1
254	40.4286	0	1	3560	10	10	10	1	1	1	1	1	0	1	0	0	0	0	0	0	0	0	0	0	0	64	69	43	7	0	7.31	60	1
255	38.8571	1	1	3130	10	10	10	2	1	0	0	0	0	1	0	0	0	0	0	0	0	0	0	0	0	60	82	31	7	0	7.45	360	0
256	39.2857	0	1	3730	10	10	10	1	1	0	0	0	0	1	1	0	0	0	0	0	0	0	0	0	0	55	90	34	4	0	7.4	179	0
257	39.1429	1	0	3070	10	10	10	1	1	0	0	0	1	1	0	0	0	0	0	0	0	0	0	0	0	63	127	29	8	1	7.38	175	0
258	40.1429	1	0	3182	10	10	10	1	1	0	0	0	0	1	0	0	1	0	0	0	0	0	0	0	0	62	88	37	5	0	7.41	58	0
259	36.2857	1	0	2620	9	10	10	1	1	1	3	1	0	1	0	0	0	0	1	0	0	0	0	0	0	58	60	35	8	2	7.34	63	1
260	39.8571	1	0	3700	10	10	10	1	1	1	2	1	1	1	1	0	0	0	0	0	0	0	0	0	0	65	74	35	7	18	7.36	50	1
261	40.4286	0	1	3260	10	10	10	4	2	0	0	0	0	1	1	0	0	0	0	0	0	0	0	0	0	62	75	37	8	0	7.29	28	0
262	33.5714	0	1	2105	10	10	10	3	2	2	9	2	0	1	0	0	1	0	0	0	0	0	0	0	0	68	56	46	14	20	7.3	49	1
263	38.1429	1	1	3150	7	10	10	4	2	1	1	1	0	1	0	0	0	0	0	0	0	0	0	0	0	52	69	33	7	0	7.41	138	1
264	35.1429	0	1	2200	10	10	10	1	1	3	8	3	0	1	0	0	0	0	0	0	0	0	0	0	0	65	66	62	10	28	7.29	38	2
265	39	0	1	3130	10	10	10	1	1	0	0	0	0	1	1	0	0	0	0	0	0	0	0	0	0	60	81	33	7	0	7.35	52	0
266	34.5714	1	1	2900	8	10	10	6	3	2	3	2	0	1	0	0	1	0	0	0	0	0	0	0	0	60	42	32	7	21	7.44	95	1
267	36	1	1	3050	10	10	10	3	2	0	0	0	0	1	0	0	0	0	0	0	0	0	0	0	0	56	77	39	6	0	7.4	15	0
