# Supplementary material for: A lung ultrasound B-line score to stratify oxygen therapy in transient tachypnea of the neonate: a prospective cohort study
Source: PeerJ. 2026 Jul 22;14:e21559. doi: 10.7717/peerj.21559 (PMC13401361; doi:10.7717/peerj.21559)
Supplement: Supplemental Information 7 [file peerj-14-21559-s007.xlsx]

## Sheet: Sheet1
Sex	0=Female	1=Male
Delivery_Mode	0=Spontaneous labor	1=Cesarean delivery
Resp_Support_Level	0= No Support	1= Minimal	2= Moderate	3= Advanced
Diagnosis_Group	0= Normal Newborn Lungs	1=Mild TTN	2= Moderate TTN	3= Severe TTN
Meconium_Staining	0=No	1=Yes
Tachypnea	0=No	1=Yes
NasalObstruction	0=No	1=Yes
Grunting	0=No	1=Yes
Foaming	0=No	1=Yes
PoorResponse	0=No	1=Yes
Cyanosis	0=No	1=Yes
Tachypnea	0=No	1=Yes
NasalObstruction	0=No	1=Yes
Grunting	0=No	1=Yes
Foaming	0=No	1=Yes
PoorResponse	0=No	1=Yes
Cyanosis	0=No	1=Yes
